# Supplementary material for: Frequency of Phytoestrogen Consumption and Symptoms at Midlife among Bangladeshis in Bangladesh and London
Source: Nutrients. 2023 Aug 22;15(17):3676. doi: 10.3390/nu15173676 (PMC10490262; doi:10.3390/nu15173676)
Supplement: Supplementary file 1 [file nutrients-15-03676-s001.zip]

Archive with 1 entries (1 files):
- nutrients-2537500-supplementary.pdf
